# Supplementary material for: CXCL12 Drives Reversible Fibroimmune Remodeling in Androgenetic Alopecia Revealed by Single-Cell RNA Sequencing
Source: Int J Mol Sci. 2025 Jul 8;26(14):6568. doi: 10.3390/ijms26146568 (PMC12294365; doi:10.3390/ijms26146568)
Supplement: Supplementary file 1 [file ijms-26-06568-s001.zip]

Archive with 1 entries (1 files):
- ijms-3734278-supplementary.pdf
